# Supplementary material for: Several phased siRNA annotation methods can frequently misidentify 24 nucleotide siRNA‐dominated PHAS loci
Source: Plant Direct. 2018 Dec 17;2(12):e00101. doi: 10.1002/pld3.101 (PMC6508839; doi:10.1002/pld3.101)
Supplement: Supplementary file 2 [file PLD3-2-e00101-s002.xlsx]

## Sheet: Sheet1
#Dataset S1. De novo Locuss described in this study.
#Arabidopsis wild-type and rdr1/2/6 small RNA libraries were aligned against the TAIR10 genome as described in Polydore & Axtell 2018.
Chr	Start	Stop	Name
PHAS test-passing loci
2	2602285	2611030	Locus_13139
2	6966550	6977696	Locus_17614
3	15630338	15643375	Locus_32524
rdr6-dependent 24 nt-dominated loci
4	520238	520873	Locus_595
2	1686559	1686924	Locus_12303
2	7072128	7072692	Locus_17665
2	12622727	12623471	Locus_20245
2	13702419	13702540	Locus_20677
2	14906582	14907668	Locus_21121
3	1165928	1166197	Locus_23593
3	1284816	1285303	Locus_23640
3	10777367	10777858	Locus_27794
5	486725	487139	Locus_36447
5	491538	492014	Locus_36450
5	14280138	14280878	Locus_45036
5	16149429	16149580	Locus_46113
1	1592039	1592743	Locus_51464
1	7766158	7766631	Locus_54003
1	16658271	16658620	Locus_59879
1	21710465	21710628	Locus_62375
1	23586409	23586810	Locus_63135
