# Supplementary material for: Several phased siRNA annotation methods can frequently misidentify 24 nucleotide siRNA‐dominated PHAS loci
Source: Plant Direct. 2018 Dec 17;2(12):e00101. doi: 10.1002/pld3.101 (PMC6508839; doi:10.1002/pld3.101)
Supplement: Supplementary file 3 [file PLD3-2-e00101-s003.xlsx]

## Sheet: Sheet1
# Dataset S2. Non-Arabidopsis thaliana small RNA libraries utilized in study.
Accession	Description/Source of sRNA	References
Phaseolus vulgaris
GSM2144198	Nod factors-induced root hairs	(Formey et al. 2016)
GSM2144199	Nod factors-induced root hairs	(Formey et al. 2016)
GSM2144200	Nod factors-induced root hairs	(Formey et al. 2016)
GSM2144201	Root hairs	(Formey et al. 2016)
GSM2144202	Root hairs	(Formey et al. 2016)
GSM2144203	Root hairs	(Formey et al. 2016)
GSM1646410	Flower	(Formey et al. 2015)
GSM1646411	Seedling	(Formey et al. 2015)
GSM1646412	Root	(Formey et al. 2015)
GSM1646413	Leaf	(Formey et al. 2015)
GSM1646414	Nodule	(Formey et al. 2015)
ERR701618	Leaf	(Palaez et al. 2017)
GSM769289	Root	(Zhai et al. 2011)
GSM769290	Flower	(Zhai et al. 2011)
ERS628478	Callus	(Formey et al. 2015)
Brassica rapa
SRR2136646	flower bud	(Wei et al. 2015)
SRR2136647	flower bud	(Wei et al. 2015)
SRR2912891	root	(Cheng et al. 2016)
SRR2912893	stem	(Cheng et al. 2016)
SRR2912894	leaf	(Cheng et al. 2016)
Cucumis sativus
SRR1514098	leaf	(Jin & Wu, 2015)
SRR1514099	leaf	(Jin & Wu, 2015)
SRR2045586	leaf	(Savory et al. 2012)
SRR2045587	leaf	(Savory et al. 2012)
SRR2045694	leaf	(Savory et al. 2012)
SRR2045714	leaf	(Savory et al. 2012)
SRR2045729	leaf	(Savory et al. 2012)
SRR2045731	leaf	(Savory et al. 2012)
SRR2045884	leaf	(Savory et al. 2012)
SRR2045885	leaf	(Savory et al. 2012)
SRR2045886	leaf	(Savory et al. 2012)
SRR2045887	leaf	(Savory et al. 2012)
SRR2045888	leaf	(Savory et al. 2012)
SRR2045889	leaf	(Savory et al. 2012)
SRR2045890	leaf	(Savory et al. 2012)
SRR2045891	leaf	(Savory et al. 2012)
SRR2045892	leaf	(Savory et al. 2012)
SRR2045893	leaf	(Savory et al. 2012)
SRR2045894	leaf	(Savory et al. 2012)
SRR2045895	leaf	(Savory et al. 2012)
SRR2045896	leaf	(Savory et al. 2012)
SRR2045897	leaf	(Savory et al. 2012)
SRR2045898	leaf	(Savory et al. 2012)
SRR2045900	leaf	(Savory et al. 2012)
SRR2045901	leaf	(Savory et al. 2012)
SRR2045996	leaf	(Savory et al. 2012)
SRR3156435	internode vascular tissue	PRJNA307279
SRR3156436	internode vascular tissue	PRJNA307279
SRR3156437	internode vascular tissue	PRJNA307279
SRR3156438	internode vascular tissue	PRJNA307279
SRR3156439	internode vascular tissue	PRJNA307279
SRR3156440	internode vascular tissue	PRJNA307279
SRR3156441	lamina	PRJNA307279
SRR3156442	lamina	PRJNA307279
SRR3156443	lamina	PRJNA307279
SRR3156444	lamina	PRJNA307279
SRR3156445	lamina	PRJNA307279
SRR3156446	lamina	PRJNA307279
SRR3156447	major vein	PRJNA307279
SRR3156448	major vein	PRJNA307279
SRR3156449	major vein	PRJNA307279
SRR3156450	major vein	PRJNA307279
SRR3156451	major vein	PRJNA307279
SRR3156452	major vein	PRJNA307279
SRR3156453	pholem sap	PRJNA307279
SRR3156454	pholem sap	PRJNA307279
SRR3156455	pholem sap	PRJNA307279
SRR3156456	pholem sap	PRJNA307279
SRR3156457	pholem sap	PRJNA307279
SRR3156458	pholem sap	PRJNA307279
SRR3156459	petiole vascular tissue	PRJNA307279
SRR3156460	petiole vascular tissue	PRJNA307279
SRR3156461	petiole vascular tissue	PRJNA307279
SRR3156462	petiole vascular tissue	PRJNA307279
SRR3156463	petiole vascular tissue	PRJNA307279
SRR3156464	petiole vascular tissue	PRJNA307279
SRR3156465	root	PRJNA307279
SRR3156466	root	PRJNA307279
SRR3156467	root	PRJNA307279
SRR3156468	root	PRJNA307279
SRR3156469	root	PRJNA307279
SRR3156470	root	PRJNA307279
SRR3156471	shoot apex	PRJNA307279
SRR3156472	shoot apex	PRJNA307279
SRR3156473	shoot apex	PRJNA307279
SRR3156474	shoot apex	PRJNA307279
SRR3156475	shoot apex	PRJNA307279
SRR3156476	shoot apex	PRJNA307279
SRX1656937	leaf	(Niederhuth et al., 2016)
Solanum tuberosum
GSM803582	leaf	(Tomato Genome Consortium, 2012)
GSM803583	flower	(Tomato Genome Consortium, 2012)
GSM803584	stolon	(Tomato Genome Consortium, 2012)
SRR1035225	leaf	(Lakhotia et al., 2014)
SRR1035226	stem	(Lakhotia et al., 2014)
SRR1035227	root	(Lakhotia et al., 2014)
SRR1035228	tuber	(Lakhotia et al., 2014)
SRR1035229	tuber	(Lakhotia et al., 2014)
SRR1035230	tuber	(Lakhotia et al., 2014)
SRR1035231	tuber	(Lakhotia et al., 2014)
SRR1068585	leaf	(Zhang et al., 2014)
SRR1103932	leaf	(Zhang et al., 2014)
SRR3341159	leaf	(Qiao et al., 2017)
SRR3341161	leaf	(Qiao et al., 2017)
SRR3341162	microtuber	(Qiao et al., 2017)
SRR3341163	microtuber	(Qiao et al., 2017)
SRR4112323	leaf	(Kutnjak et al. 2017)
SRR4112324	leaf	(Kutnjak et al. 2017)
SRR4112328	leaf	(Kutnjak et al. 2017)
SRR4112329	leaf	(Kutnjak et al. 2017)
SRR4112332	leaf	(Kutnjak et al. 2017)
SRR4112333	leaf	(Kutnjak et al. 2017)
SRR4112334	leaf	(Kutnjak et al. 2017)
SRR4112337	leaf	(Kutnjak et al. 2017)
SRR4112338	leaf	(Kutnjak et al. 2017)
SRR4112342	leaf	(Kutnjak et al. 2017)
SRR4112345	leaf	(Kutnjak et al. 2017)
SRR4112346	leaf	(Kutnjak et al. 2017)
SRR4112347	leaf	(Kutnjak et al. 2017)
SRR4112350	leaf	(Kutnjak et al. 2017)
SRR4112353	leaf	(Kutnjak et al. 2017)
SRR4112354	leaf	(Kutnjak et al. 2017)
SRR4112356	leaf	(Kutnjak et al. 2017)
SRR4112359	leaf	(Kutnjak et al. 2017)
SRR4112361	leaf	(Kutnjak et al. 2017)
SRR4112364	leaf	(Kutnjak et al. 2017)
SRR643260	tuber	(Ou et al., 2015)
SRR643261	tuber	(Ou et al., 2015)
SRR825901	leaf	(Zhang et al., 2013)
SRR825902	leaf	(Zhang et al., 2013)
SRX159038	leaf	(Zhang et al., 2013)
SRX159039	leaf	(Zhang et al., 2013)
SRX159040	leaf	(Zhang et al., 2013)
SRX159043	leaf	(Zhang et al., 2013)
SRX159044	stolon	(Zhang et al., 2013)
SRX159045	stolon	(Zhang et al., 2013)
SRX159046	stolon	(Zhang et al., 2013)
SRX159047	swollen stolon	(Zhang et al., 2013)
SRX159048	swollen stolon	(Zhang et al., 2013)
SRX159049	swollen stolon	(Zhang et al., 2013)
References
Cheng, F., Wu, J., Cai, C., Fu, L., Liang, J., Borm, T., & Wang, X. (2016). Genome resequencing and comparative variome analysis in a Brassica rapa and Brassica oleracea collection. Scientific Data, 3, 160119. https://doi.org/10.1038/sdata.2016.119
Consortium, T. T. G. (2012). The tomato genome sequence provides insights into fleshy fruit evolution. Nature, 485(7400), 635–641. https://doi.org/10.1038/nature11119
Formey, D., Iñiguez, L. P., Peláez, P., Li, Y.-F., Sunkar, R., Sánchez, F., & Hernández, G. (2015). Genome-wide identification of the Phaseolus vulgaris sRNAome using small RNA and degradome sequencing. BMC Genomics, 16(1), 423. https://doi.org/10.1186/s12864-015-1639-5
Formey, D., Martín-Rodríguez, J. Á., Leija, A., Santana, O., Quinto, C., Cárdenas, L., & Hernández, G. (2016). Regulation of Small RNAs and Corresponding Targets in Nod Factor-Induced Phaseolus vulgaris Root Hair Cells. International Journal of Molecular Sciences, 17(6). https://doi.org/10.3390/ijms17060887
Jin, W., & Wu, F. (2015). Identification and characterization of cucumber microRNAs in response to Pseudoperonospora cubensis infection. Gene, 569(2), 225–232. https://doi.org/10.1016/j.gene.2015.05.064
Kutnjak, D., Elena, S. F., & Ravnikar, M. (2017). Time-Sampled Population Sequencing Reveals the Interplay of Selection and Genetic Drift in Experimental Evolution of Potato Virus Y. Journal of Virology, 91(16). https://doi.org/10.1128/JVI.00690-17
Lakhotia, N., Joshi, G., Bhardwaj, A. R., Katiyar-Agarwal, S., Agarwal, M., Jagannath, A., & Kumar, A. (2014). Identification and characterization of miRNAome in root, stem, leaf and tuber developmental stages of potato (Solanum tuberosum L.) by high-throughput sequencing. BMC Plant Biology, 14(1), 6. https://doi.org/10.1186/1471-2229-14-6
Niederhuth, C. E., Bewick, A. J., Ji, L., Alabady, M. S., Kim, K. D., Li, Q., & Schmitz, R. J. (2016). Widespread natural variation of DNA methylation within angiosperms. Genome Biology, 17(1), 194. https://doi.org/10.1186/s13059-016-1059-0
Ou, Y., Liu, X., Xie, C., Zhang, H., Lin, Y., Li, M., & Liu, J. (2015). Genome-Wide Identification of microRNAs and Their Targets in Cold-Stored Potato Tubers by Deep Sequencing and Degradome Analysis. Plant Molecular Biology Reporter, 33(3), 584–597. https://doi.org/10.1007/s11105-014-0771-8
Peláez, P., Hernández-López, A., Estrada-Navarrete, G., & Sanchez, F. (2017). Small RNAs Derived from the T-DNA of Agrobacterium rhizogenes in Hairy Roots of Phaseolus vulgaris. Frontiers in Plant Science, 8. https://doi.org/10.3389/fpls.2017.00096
Qiao, Y., Zhang, J., Zhang, J., Wang, Z., Ran, A., Guo, H., & Zhang, J. (2017). Integrated RNA-seq and sRNA-seq analysis reveals miRNA effects on secondary metabolism in <Emphasis Type=“Italic”>Solanum tuberosum</Emphasis> L. Molecular Genetics and Genomics, 292(1), 37–52. https://doi.org/10.1007/s00438-016-1253-5
Savory, E. A., Adhikari, B. N., Hamilton, J. P., Vaillancourt, B., Buell, C. R., & Day, B. (2012). mRNA-Seq Analysis of the Pseudoperonospora cubensis Transcriptome During Cucumber (Cucumis sativus L.) Infection. PLOS ONE, 7(4), e35796. https://doi.org/10.1371/journal.pone.0035796
Wei, X., Zhang, X., Yao, Q., Yuan, Y., Li, X., Wei, F., & Zhang, X. (2015). The miRNAs and their regulatory networks responsible for pollen abortion in Ogura-CMS Chinese cabbage revealed by high-throughput sequencing of miRNAs, degradomes, and transcriptomes. Frontiers in Plant Science, 6. https://doi.org/10.3389/fpls.2015.00894
Zhang, N., Yang, J., Wang, Z., Wen, Y., Wang, J., He, W., & Wang, D. (2014). Identification of Novel and Conserved MicroRNAs Related to Drought Stress in Potato by Deep Sequencing. PLoS ONE, 9(4). https://doi.org/10.1371/journal.pone.0095489
Zhang, R., Marshall, D., Bryan, G. J., & Hornyik, C. (2013). Identification and Characterization of miRNA Transcriptome in Potato by High-Throughput Sequencing. PLOS ONE, 8(2), e57233. https://doi.org/10.1371/journal.pone.0057233
