# Supplementary material for: Several phased siRNA annotation methods can frequently misidentify 24 nucleotide siRNA‐dominated PHAS loci
Source: Plant Direct. 2018 Dec 17;2(12):e00101. doi: 10.1002/pld3.101 (PMC6508839; doi:10.1002/pld3.101)
Supplement: Supplementary file 4 [file PLD3-2-e00101-s004.xlsx]

## Sheet: Dataset S3
# Dataset S3. Phasing scores of rdr6-dependent, 24 nt-dominated loci.
# Wild-type inflorescence reads were aligned against A. thaliana (TAIR10) genome.
# Phasing scores of each locus was calculated using the indicated algorithms in column headers.
ShortStack: Guo et al. 2015
Chr.	Start	Stop	Locus Names	GSM2825283	GSM2825284	GSM2825285	GSM1533527	GSM1533528	GSM1533529	GSM1668899	GSM1668905
4	520238	520873	Locus_595	3.5	3	1	1.9	3.4	2.2	11.4	0.8
2	1686559	1686924	Locus_12303	-1	-1	-1	4.3	9.7	5.6	-1	0.2
2	7072128	7072692	Locus_17665	4.2	4.3	5.8	6.8	4.4	3.7	9.5	4
2	12622727	12623471	Locus_20245	7	5	4.5	11.8	9.6	5.7	5.4	2
2	13702419	13702540	Locus_20677	9.4	7.1	19.8	9.6	15.5	16.1	29.6	4
2	14906582	14907668	Locus_21121	11.4	6.9	7	0.8	8.1	3.2	5.8	4.7
3	1284816	1285303	Locus_23640	0.3	2	0.5	1.6	1	1.6	0.5	0.8
3	10777367	10777858	Locus_27794	-1	-1	-1	-1	-1	-1	-1	-1
5	486725	487139	Locus_36447	4.3	4.4	11.4	14.5	16.3	20.4	26.5	-1
5	491538	492014	Locus_36450	3	5.7	13	3.5	9.4	5.9	8.9	1.9
5	14280138	14280878	Locus_45036	5.6	4.5	4.9	3	1.6	5.6	18.1	3.3
1	1592039	1592743	Locus_51464	1.2	1	3.6	1.1	1	0.9	7	0.4
1	7766158	7766631	Locus_54003	9.3	4.5	7.3	1.5	0.7	1.6	8.1	2.8
1	16658271	16658620	Locus_59879	0.3	0	0.7	0.1	1.1	1.1	3.6	0.7
1	21710465	21710628	Locus_62375	-1	-1	-1	-1	-1	-1	-1	-1
1	23586409	23586810	Locus_63135	5	2.6	2	0.3	0.8	1	3.1	1.8
3	1165928	1166197	Locus_23593	-1	18.1	0.1	4.1	4.4	2	0	1.5
5	16149429	16149580	Locus_46113	-1	1.1	-1	2.8	3.2	1	-1	-1
Dotto et al. (2014)
Chr.	Start	Stop	Locus Name	GSM2825283	GSM2825284	GSM2825285	GSM1533527	GSM1533528	GSM1533529	GSM1668899	GSM1668905
4	520238	520873	Locus_595	26.5065	13.3772	26.9645	12.9459	26.4097	24.5159	26.6117	10.4394
2	1686559	1686924	Locus_12303	23.8084	0	0	0	5.33296	5.03973	0	0
2	7072128	7072692	Locus_17665	18.1733	27.443	23.6497	14.6179	17.3827	19.0094	28.0997	24.0284
2	12622727	12623471	Locus_20245	25.8176	22.6132	24.0987	37.0943	30.9212	28.3802	25.3986	29.6265
2	13702419	13702540	Locus_20677	0	0	0	0	0	0	0	0
2	14906582	14907668	Locus_21121	86.7108	69.3895	56.6511	55.3119	93.7403	81.901	75.3841	67.3767
3	1165928	1166197	Locus_23593	0	10.4246	0	5.56989	4.99498	3.79818	0	0
3	1284816	1285303	Locus_23640	20.0148	18.9012	18.5939	17.7396	15.3563	10.8685	12.9225	23.9279
3	10777367	10777858	Locus_27794	17.6185	27.1519	13.6083	22.2399	59.7933	35.6478	22.4287	15.3175
5	486725	487139	Locus_36447	7.20895	14.8406	16.6133	17.1579	15.6978	20.8025	17.8466	20.7662
5	491538	492014	Locus_36450	3.97778	11.2874	13.3724	11.1647	12.0783	11.2679	11.2973	10.6232
5	14280138	14280878	Locus_45036	47.9376	36.2008	48.5424	43.1481	38.5825	47.3751	64.2717	42.1715
5	16149429	16149580	Locus_46113	0	0	0	0	0	0	0	0
1	1592039	1592743	Locus_51464	11.0544	7.70539	0	31.1161	11.8584	13.1579	17.6473	1.92556
1	7766158	7766631	Locus_54003	17.9471	16.3182	22.9587	9.01998	15.9483	10.8692	22.0967	24.7977
1	16658271	16658620	Locus_59879	3.63327	0	7.87312	2.62641	10.9654	7.99468	10.2497	5.86535
1	21710465	21710628	Locus_62375	4.65727	4.69594	0	5.13669	0	4.6066	0	8.96209
1	23586409	23586810	Locus_63135	0	6.60681	5.47558	4.31416	8.23287	4.82911	5.41042	13.3867
Zheng et al. (2014)
Chr.	Start	Stop	Locus Name	GSM2825283	GSM2825284	GSM2825285	GSM1533527	GSM1533528	GSM1533529	GSM1668899	GSM1668905
4	520238	520873	Locus_595	0.176556	0.206716	1	0.208914	1	0.198563	0.100293	0.143441
2	1686559	1686924	Locus_12303	1	1	1	1	1	1	1	1
2	7072128	7072692	Locus_17665	0.113954	0.00296869	0.124449	0.0115718	0.226915	1	0.014596	0.0746295
2	12622727	12623471	Locus_20245	0.0354212	0.0254909	0.0106041	0.188212	0.184934	0.192375	0.0037955	0.114232
2	13702419	13702540	Locus_20677	1	1	1	1	1	1	1	1
2	14906582	14907668	Locus_21121	0.069381	0.054111	1	1	0.0252711	1	1	1
3	1165928	1166197	Locus_23593	1	1	1	0.0225875	1	1	1	1
3	1284816	1285303	Locus_23640	1	0.111003	1	1	0.0954842	1	1	1
3	10777367	10777858	Locus_27794	1	1	1	1	1	1	1	1
5	486725	487139	Locus_36447	1	1	1	0.139227	0.232018	0.181682	1	1
5	491538	492014	Locus_36450	1	1	0.0523846	1	0.237024	1	0.0359463	1
5	14280138	14280878	Locus_45036	0.0978923	0.00637897	0.0547218	0.108329	0.21325	1	1	1
5	16149429	16149580	Locus_46113	1	1	1	1	1	1	1	1
1	1592039	1592743	Locus_51464	0.0212766	1	1	0.149299	0.164407	1	0.190937	1
1	7766158	7766631	Locus_54003	0.162137	1	1	1	1	1	1	0.00467785
1	16658271	16658620	Locus_59879	1	1	1	1	1	1	0.0273371	1
1	21710465	21710628	Locus_62375	1	1	1	1	1	1	1	1
1	23586409	23586810	Locus_63135	1	1	1	1	1	1	1	0.0344214
