# Supplementary material for: Several phased siRNA annotation methods can frequently misidentify 24 nucleotide siRNA‐dominated PHAS loci
Source: Plant Direct. 2018 Dec 17;2(12):e00101. doi: 10.1002/pld3.101 (PMC6508839; doi:10.1002/pld3.101)
Supplement: Supplementary file 5 [file PLD3-2-e00101-s005.xlsx]

## Sheet: Sheet1
# Dataset S4. Phasing scores of the annotated 21 nt-dominated PHAS loci in A. thaliana
# Wild-type inflorescence reads were aligned against A. thaliana (TAIR10) genome.
# Phasing scores of each locus was calculated using the indicated algorithms in column headers.
ShortStack
Locus Name	GSM2825283	GSM2825284	GSM2825285	GSM1533527	GSM1533528	GSM1533529	GSM1668899	GSM1668905
TAS1a	74.1	65	58.7	78.6	200.4	124	59.6	147.4
TAS1b	95.4	148.4	103.3	152.4	207.8	162.7	130.4	198.5
TAS1c	895.2	864.4	901	464.8	441	537.6	1251.8	1090.3
TAS2	428.3	562.9	432.8	311.8	440.8	406.8	510.9	449.2
TAS3a	301.2	214.9	274.8	370.4	514.1	390.9	316	410.3
TAS3C	28.6	6	0	33.3	34.5	29	13.7	82
TAS3B	6.8	11	44.5	14.5	20.4	17.3	19	0
TAS4	0.1	0	47.3	0	0	0.5	0	0
PPR-At1g62910	23.1	43.3	1.1	52.6	84.2	48.9	60.2	58.5
PPR-At1g63130	41.6	75	11.9	54.4	90.5	54.4	79.8	70.8
PPR-At1g62930	4.6	1.7	1.7	1.3	2.5	2	12.1	0.8
PPR-At1g63080	19.6	34.4	139.2	13.2	19.9	15.4	10.3	42.8
PPR-At1g63400	0.9	1.6	0.2	3.2	2.7	2.6	3.2	1.5
PPR-At1g63150	152.1	163.1	0.4	130.2	195.4	142.9	0	138.8
PPR-At1g63070	0	0.2	0.7	5.7	15.2	7.7	1.9	0
PPR-At1g63330	0	0.2	0.9	2.5	2	1.3	0	1.3
PPR-At1g62590	1.5	1.5	2.1	1.9	4.2	3.7	2.5	1.3
TIR-NBS-LRR-At5g38850	1.3	0.8	9.7	0.4	0.7	0.2	1.1	0.2
AFB3	0	0	1.3	17.8	33.4	21.5	0	0
ATCHX18	12.8	15.3	0	24.4	24.1	23.8	70.5	19.1
AGO1	0	0	0	16.8	12.5	24.6	8.8	0
TIR1	0	0	0.9	0	0	0	0	0
AFB1	0	0	26.3	0	0	0	0	0
AFB2	1.3	5.2	0.3	10	8.5	11.8	3.2	1.7
SLG	22	47	1.4	62.1	62.9	84.9	70.1	19.6
CC-NBS-LRR-At4g14610	0	0	25	0	0.1	0.2	0.2	0
MET2	1.1	2	13.5	3.1	1.5	2.7	3.4	0.4
Dotto et al. (2014)
Locus Name	GSM2825283	GSM2825284	GSM2825285	GSM1533527	GSM1533528	GSM1533529	GSM1668899	GSM1668905
TAS1a	49.7838	76.0303	68.6527	54.5099	91.5182	89.1512	76.2221	71.9912
TAS1b	82.5724	74.9121	80.2405	87.2161	99.1216	81.5013	78.9966	104.739
TAS1c	105.209	111.595	107.632	136.641	130.634	88.9633	173.861	109.154
TAS2	75.0577	82.5211	94.4757	77.3447	116.317	116.025	135.446	110.525
TAS3a	25.9738	56.2958	35.6903	73.2914	77.9592	41.6269	38.1043	24.8466
TAS3C	18.8325	18.6713	28.3557	37.7094	17.8648	20.5414	25.3949	31.5209
TAS3B	14.2597	19.1232	11.371	15.8157	25.95	25.6421	18.3921	27.4447
TAS4	0	20.6891	151.089	0	0	43.7782	0	0
PPR-At1g62910	145.473	176.38	157.347	188.268	200.273	179.398	173.133	181.706
PPR-At1g63130	155.48	196.37	66.965	183.035	191.094	201.098	223.925	182.545
PPR-At1g62930	97.9535	85.8536	201.581	62.4478	90.5227	117.743	174.434	120.155
PPR-At1g63080	190.962	237.636	37.8592	204.457	223.289	240.306	237.529	231.755
PPR-At1g63400	54.6448	65.0416	241.906	105.898	82.5807	93.3735	80.1233	66.6867
PPR-At1g63150	241.218	256.577	6.45529	263.301	257.778	267.98	291.791	252.673
PPR-At1g63070	0	56.4289	1	44.6411	30.5755	56.8834	57.3363	0
PPR-At1g63330	27.6907	38.2936	18.1715	50.6231	49.0956	37.4299	40.8451	45.1086
PPR-At1g62590	84.4585	75.2736	77.6158	89.2866	67.2277	111.586	101.261	40.373
TIR-NBS-LRR-At5g38850	268.307	207.793	156.867	162.558	205.64	132.791	296.942	113.676
AFB3	73.0921	96.8563	68.7094	130.127	212.25	160.487	176.296	138.635
ATCHX18	199.852	215.522	135.371	199.264	209.191	201.081	267.948	223.54
AGO1	317.988	409.492	278.463	528.9	601.681	615.024	621.115	461.016
TIR1	53.0418	94.3764	115.319	134.978	149.426	99.189	254.939	106.454
AFB1	12.811	75.9586	45.3226	119.131	90.2755	73.7698	100.971	47.8426
AFB2	24.8734	30.2536	23.7558	102.164	34.741	70.0349	62.4389	23.2148
SLG	34.5451	36.0455	34.7049	34.8246	36.9124	35.3764	31.8232	26.2624
CC-NBS-LRR-At4g14610	15.0284	20.6039	44.1802	0	35.8941	26.7992	55.5477	21.4437
MET2	432.073	576.304	474.454	442.361	592.194	579.493	617.459	368.693
Zheng et al. (2014)
Locus Name	GSM2825283	GSM2825284	GSM2825285	GSM1533527	GSM1533528	GSM1533529	GSM1668899	GSM1668905
TAS1a	1.77328e-07	1.22526e-05	1.08396e-08	1.59398e-06	0.000253467	5.26756e-07	3.45418e-06	0.00269451
TAS1b	0.00103738	3.97574e-06	0.000158811	0.000813379	0.000246247	8.31414e-06	0.0124482	0.0020872
TAS1c	0.00417412	0.058013	0.190306	0.129626	0.026253	0.00756876	0.112166	0.034364
TAS2	0.0229297	0.0104262	0.00843954	0.000454031	7.16837e-05	0.0390609	0.186695	0.00736703
TAS3a	0.219589	0.175593	0.0359617	0.133365	0.111466	0.109253	0.17587	0.127784
TAS3C	0.0127876	1	0.00404105	0.000323521	0.0253595	0.0179658	0.000811547	0.00178285
TAS3B	0.227652	0.122915	0.235055	0.0315126	0.159444	0.157589	0.213459	0.16759
TAS4	1	1	0.0219331	1	1	2.39181e-05	1	1
PPR-At1g62910	0.00184419	0.00520254	0.00524517	0.000766653	0.000850165	0.0396179	0.0183083	2.83926e-08
PPR-At1g63130	1.41638e-05	0.00067041	1	5.72311e-06	2.75738e-05	0.000226545	3.76551e-05	4.0141e-06
PPR-At1g62930	0.0528577	1	0.0670754	1	0.0668395	0.177801	0.156337	1
PPR-At1g63080	0.00011753	0.0151151	0.0205052	1.61928e-05	9.63725e-06	0.000102424	0.00143246	0.000391298
PPR-At1g63400	0.206006	0.0440079	6.42514e-05	0.00037026	0.0113245	0.0358269	0.121908	0.0629039
PPR-At1g63150	1.82343e-05	0.000106578	1	0.000187841	4.6e-08	0.000385009	0.00288347	8.55774e-07
PPR-At1g63070	0	1	1	1.96053e-05	9.70686e-06	7.02236e-05	1	1
PPR-At1g63330	1	1	1	1	1	1	1	1
PPR-At1g62590	0.0275504	0.1937	1	7.77249e-05	0.000546816	1.34857e-05	1	0.00220025
TIR-NBS-LRR-At5g38850	0.156711	0.0507689	0.010292	0.0226992	0.0129701	1	0.161192	0.025855
AFB3	0.0201628	2.21727e-06	0.000364044	5.83826e-05	1.38958e-06	1.38958e-06	0.000554691	5.05991e-07
ATCHX18	0.000305525	0.00583811	0.00459337	0.0013021	4.91361e-05	0.000430671	0.000315813	0.00156419
AGO1	0.0431132	0.130007	1	0.000216045	0.000178063	0.000216045	1.08741e-06	1
TIR1	1	0.00167128	1	0.00507369	0.000299581	7.34631e-06	0.0547637	1
AFB1	1	1	1	1	1	1	1	1
AFB2	2.04005e-06	0.0358525	0.0132347	0.000589357	0.000864721	2.20336e-05	0.000211472	2.29556e-05
SLG	0.00934399	0.000170696	0.0113456	0.00027192	0.00111574	9.97364e-05	0.00757304	8.90706e-05
CC-NBS-LRR-At4g14610	1	1	1	1	1	1	2.1667e-05	1
MET2	1	0.1806	0.181075	1	0.157223	0.0921204	0.146434	1
